# Supplementary material for: Fused Filament Deposition of PLA: The Role of Interlayer Adhesion in the Mechanical Performances
Source: Polymers (Basel). 2021 Jan 27;13(3):399. doi: 10.3390/polym13030399 (PMC7865617; doi:10.3390/polym13030399)
Supplement: Supplementary file 1 [file polymers-13-00399-s001.zip]

Archive with 1 entries (1 files):
- polymers-1090088 - supplemetary material.m4v
